# Supplementary material for: Transcription Regulation of Cell Cycle Regulatory Genes Mediated by NtrX to Affect Sinorhizobium meliloti Cell Division
Source: Genes (Basel). 2022 Jun 15;13(6):1066. doi: 10.3390/genes13061066 (PMC9223101; doi:10.3390/genes13061066)
Supplement: Supplementary file 1 [file genes-13-01066-s001.zip]

Archive with 4 entries (4 files):
- Supplementary materials 2022.pdf
- Table S1 Expression differentials of cell cycle regulatory genes evaluated by a RNA-seq experiment..xlsx
- Table S2 DNA fragments from Sm1021 cells precipitated by anti-NtrX antibodies in a ChIP-Seq experiment..xlsx
- Table S3 DNA oligonucleotides used in this study..xlsx
