# Supplementary material for: Transcription Regulation of Cell Cycle Regulatory Genes Mediated by NtrX to Affect Sinorhizobium meliloti Cell Division
Source: Genes (Basel). 2022 Jun 15;13(6):1066. doi: 10.3390/genes13061066 (PMC9223101; doi:10.3390/genes13061066)
Supplement: Supplementary file 1 [file genes-13-01066-s001.zip › Table S1 Expression differentials of cell cycle regulatory genes evaluated by a RNA-seq experiment..xlsx]

## Sheet: Sheet1
gene_name	1021	1021-5	1021-90	1021-120	1021-160	1021-180	SmLL1	SmLL1-5	SmLL1-90	SmLL1-120	SmLL1-160	SmLL1-180		5	90	120	160	180
ntrY	101.664	76.8608	106.51	143.718	147.766	66.5544	230.268	305.127	505.993	352.824	425.231	463.797	1.1795	1.98909	2.24813	1.29571	1.52493	2.80089
ntrX	130.075	100.402	130.421	154.784	138.234	107.653	75.0467	38.6024	45.2058	129.116	114.473	31.6437	-0.793488	-1.37903	-1.5286	-0.261583	-0.272113	-1.7664
ctrA	2549.79	571.812	1587.41	1919.83	2063.43	2785.66	1416.58	838.874	1185.76	1941.7	2458.69	1901.09	-0.847965	0.552913	-0.420862	0.0163384	0.252847	-0.551189
chpT	613.379	323.4	440.162	514.096	547.298	1055.27	177.295	286.629	438.875	460.323	622.753	730.376	-1.79062	-0.174135	-0.00422438	-0.159391	0.186333	-0.530899
sciP	734.66	324.606	601.491	441.496	538.607	2147.81	249.495	378.505	341.694	239.374	484.001	1288.34	-1.55806	0.22162	-0.815838	-0.883133	-0.154223	-0.73735
gcrA	966.285	744.512	1343.4	1596.5	1789.34	841.823	739.105	772.595	1000	1360.89	1157.74	831.713	-0.38667	0.0534185	-0.42588	-0.230365	-0.628112	-0.0174304
dnaA	526.159	430.872	412.188	298.589	344.49	365.252	249.462	457.768	482.922	220.517	348.213	479.671	-1.07668	0.0873563	0.228489	-0.437273	0.0155087	0.393151
ftsZ1	1654.65	600.881	1261.84	648.136	736.334	2681.65	240.055	841.05	1461.52	699.171	826.825	1987.37	-2.78509	0.485112	0.211943	0.109349	0.167221	-0.432258
ccrM	388.227	58.234	188.089	265.651	281.191	667.758	92.8674	104.893	205.092	268.56	376.368	445.496	-2.06365	0.848987	0.124858	0.015715	0.420593	-0.583913
podJ1	402.25	46.9566	175.7	233.338	229.472	416.12	52.8609	60.2042	191.72	235.415	250.455	266.163	-2.92782	0.358536	0.125887	0.0127902	0.126231	-0.64469
pleC	194.307	23.2195	171.019	219.926	221.965	135.101	176.982	19.6894	120.171	294.975	271.072	166.131	-0.134737	-0.237918	-0.50907	0.423577	0.288349	0.298287
cckA	291.432	105.077	142.043	170.362	177.828	143.062	58.7024	96.2571	167.648	85.6106	95.5721	186.331	-2.31167	-0.126477	0.239113	-0.992741	-0.895821	0.38123
cbrA	206.655	177.035	64.2883	95.2493	106.62	111.958	46.7163	163.34	96.5168	51.5901	70.9568	94.0702	-2.14522	-0.11615	0.586225	-0.884616	-0.587472	-0.251145
divK	202.089	29.8491	54.7184	148.424	159.061	128.728	58.98	40.0005	48.6885	155.79	168.672	100.498	-1.77669	0.422333	-0.168447	0.0698774	0.084645	-0.357157
pleD	147.834	21.0149	42.6871	71.9029	77.936	84.6525	14.9547	23.0213	41.363	36.9977	58.5896	64.5382	-3.3053	0.131556	-0.0454609	-0.958613	-0.411645	-0.391398
cpdR1	369.169	398.916	704.613	338.672	417.887	983.36	182.756	334.396	661.028	272.118	363.401	873.375	-1.01436	-0.254525	-0.0921188	-0.315656	-0.201552	-0.171119
divJ	120.737	28.1466	34.4687	89.5572	93.3966	106.51	74.8281	58.5164	41.7952	158.657	194.176	80.5779	-0.69022	1.05588	0.278048	0.825026	1.05592	-0.402536
mucR	906.104	722.863	3330.73	1811.94	1877.77	2547.72	456.065	584.385	2926.44	674.785	806.359	2969.73	-0.990435	-0.306805	-0.186696	-1.42503	-1.21953	0.22113
divL	371.775	166.638	329.253	267.955	307.595	242.087	264.287	132.894	278.217	265.047	219.462	300.606	-0.492325	-0.326445	-0.242987	-0.0157441	-0.487062	0.312345
rcdA	1121.65	359.551	230.93	489.369	551.685	287.301	831.789	450.1	278.143	584.331	547.582	319.504	-0.431333	0.324052	0.268368	0.255864	-0.0107703	0.153274
clpP	39.1922	8.86065	7.55926	24.9952	27.8192	11.9016	5.03752	8.41087	17.7866	11.7742	11.0156	18.9685	-2.95978	-0.0751578	1.23448	-1.08603	-1.33653	0.672444
clpP	672.324	725.119	1380.27	1221.34	1277.3	1412.43	799.99	633.298	1248.91	994.446	1086.88	1546.22	0.250825	-0.195334	-0.144284	-0.296494	-0.23291	0.13057
clpX	1160.43	661.871	985.016	1070.34	1160.81	1042.92	963.2	667.5	1018.93	962.016	898.723	1195.32	-0.268749	0.0122179	0.0488358	-0.153935	-0.369185	0.196772
lon	1097.89	611.698	841.465	998.512	1135.98	955.633	723.171	927.588	915.134	1381.32	1297.52	1083.74	-0.602328	0.600665	0.12108	0.468201	0.19181	0.181484
clpP2	830.363	673.62	803.016	909.914	881.083	884.929	619.083	736.142	878.623	909.935	957.888	1118.04	-0.423611	0.12805	0.129815	3.35639e-05	0.120578	0.337343
