# Supplementary material for: Transcription Regulation of Cell Cycle Regulatory Genes Mediated by NtrX to Affect Sinorhizobium meliloti Cell Division
Source: Genes (Basel). 2022 Jun 15;13(6):1066. doi: 10.3390/genes13061066 (PMC9223101; doi:10.3390/genes13061066)
Supplement: Supplementary file 1 [file genes-13-01066-s001.zip › Table S2 DNA fragments from Sm1021 cells precipitated by anti-NtrX antibodies in a ChIP-Seq experiment..xlsx]

## Sheet: ntrX_peaks
# This file is generated by MACS version 1.4.2 20120305
# ARGUMENTS LIST:
# name = ntrX
# format = AUTO
# ChIP-seq file = /ifswh2/BC_COM_P11/P1/F18FTSECKF1159/MEDglyC/result/result/Align/ntrX/ntrX.bed
# control file = None
# effective genome size = 6.69e+06
# band width = 200
# model fold = 10,30
# pvalue cutoff = 1.00e-05
# Large dataset will be scaled towards smaller dataset.
# Range for calculating regional lambda is: 10000 bps
# tag size is determined as 50 bps
# total tags in treatment: 1515733
# tags after filtering in treatment: 1403389
# maximum duplicate tags at the same position in treatment = 1
# Redundant rate in treatment: 0.07
# d = 200
chr	start	end			length	summit	tags	#NAME?	fold_enrichment
NC_003037.1	222	1672	fdoG	1353 to 4457	1451	995	421	99.77	2.05
NC_003037.1	333932	335613	fixI2-fixS2	333741 to 334001	1682	1061	565	145.19	3.2
NC_003037.1	353619	356547	SMa0665	353876 to 355030	2929	1348	932	88.85	1.81
NC_003037.1	420245	422989	noeB	420721 to 422382	2745	1112	999	399.86	2.55
NC_003037.1	468108	470211	nodH-nodF	469631 to 469912	2104	1711	654	174.58	2.23
NC_003037.1	909591	911660	SMa1635	910181 to 910639	2070	1119	602	162.68	2.46
NC_003037.1	1062107	1064350	SMa1871	1062483 to 1063475	2244	1765	668	91.94	2.12
NC_003037.1	1187171	1190361	SMa2105	1187704 to 1188924	3191	2124	1019	66.23	1.97
NC_003037.1	1220623	1222420	SMa2167	1221480 to 1221947	1798	691	475	101.98	2.07
NC_003037.1	1228891	1230032	SMa2191	1228391 to 1228777	1142	405	315	58.66	2.1
NC_003037.1	1230599	1235062	SMa2195	1228391 to 1228777	4464	2019	1266	62.88	1.67
NC_003037.1	1327424	1330993	dinB2	1327042 to 1328151	3570	1060	1122	165.86	2.15
NC_003047.1	1664	3069	aorE1,coaE	1939 to 3380	1406	429	377	59.42	2.1	ori?dnaQ?
NC_003047.1	146968	148202	Sm-2-SMc04127	147135 to 149342	1235	677	359	50.08	2
NC_003047.1	160278	161555	pilA1-cpaA1	160711 to 161501	1278	735	350	61.39	1.88
NC_003047.1	285225	287255	SMc00331-SMc00332-aroA	284921 to 288345	2031	712	682	96.37	2.21
NC_003047.1	315890	319031	SMc00360-SMc00361-infC-rpmI-rplT	315764 to 319148	3142	567	998	100.93	2.12
NC_003047.1	355327	356766	rsmB2-SMc00404-SMc00405	354093 to 357229	1440	871	500	112.45	2.73
NC_003047.1	397654	399887	SMc01153-rpsT-dnaA	397173 to 400853	2234	1045	775	201.96	2.2
NC_003047.1	444715	446617	lnt-phrR-metK	443701 to 447471	1903	513	589	51.71	1.94
NC_003047.1	482133	483599	oxaA-rnpA-rpmH-mcpT	480482 to 485125	1467	501	409	55.71	2.06
NC_003047.1	560059	561912	SMc02152-SMc02151-SMc02150	556687-562571	1854	1362	616	93.14	2.25
NC_003047.1	566091	569073	pstS-pstC'	566715-569324	2983	621	909	61.32	2.11
NC_003047.1	606095	607958	SMc02241-SMc02242-Smc02243-dinF	605288-608560	1864	889	460	52.7	1.86
NC_003047.1	662011	663376	SMc02287-SMc02289	661816-663889	1366	624	422	53.97	2.02
NC_003047.1	668139	669516	hsdS-hdsM	667807-670658	1378	912	395	86.23	1.97
NC_003047.1	682982	685814	maf-SMc02312-SMc02207-SMc04431-SMc04432-SMc02314	682637-680907	2833	756	931	109.05	2.17
NC_003047.1	829158	830776	SMc00809-SMc00842-ppx2	828912-830836	1619	998	571	135.83	2.65
NC_003047.1	916000	918454	SMc00928-atpI-atpB-atpE-atpF2	915066-918690	2455	599	832	105.4	2.33
NC_003047.1	1028845	1030337	SMc00087-SMc00125-SMc00027-SMc00028	1028155-1030480	1493	839	548	138.55	2.44
NC_003047.1	1090457	1091651	phaF2-phaG2-mucR	1090244-1091802	1195	580	377	72.74	2.65
NC_003047.1	1147914	1149261	SMc02461-ropA1	1147632-1149646	1348	563	421	92.66	2.51
NC_003047.1	1162926	1164102	SMc02407-rpoZ	1162858-1164316	1177	583	348	73.7	2.37
NC_003047.1	1197882	1199424	sodC-SMc02661	1197390-1200490	1543	755	535	199.69	2.59
NC_003047.1	1376777	1378765	SMc04859-SMc04577-SMc04576-SMc01938-SMc01936-SMc01937-nuoA1-nuoB1	1376766-1379193	1989	1185	673	301.43	2.98
NC_003047.1	1411526	1412966	pleD-rpmG-SMc01368	1411474-1413407	1441	535	398	69.67	2.3
NC_003047.1	1444254	1445414	rne-amiC	1441634-1446399	1161	611	329	70.91	2.05
NC_003047.1	1455973	1457150	SMc01327-tufB	1455416-1458127	1178	706	368	78.83	2.45
NC_003047.1	1459936	1461529	SMc01324-SMc01381-SecE-nusG-rplK	1459266-1461625	1594	781	570	204.11	2.55
NC_003047.1	1635208	1637277	valS-fad-exoR	1635179-1637310	2070	724	558	88.96	1.9
NC_003047.1	1666279	1667858	SMc02052-SMc02051-Sm-4-SMc02125-tig	1666285-1668617	1580	515	401	67.97	2.19
NC_003047.1	2064824	2065862	SMc04238-SMc04239-SMc04240	2064803-2065879	1039	464	284	51.04	2.57
NC_003047.1	2266171	2268099	SMc01416-SMc01417-SMc01418-rpoE1-SMc01420	2265821-2268241	1929	896	694	275.12	2.84
NC_003047.1	2272059	2273411	SMc01426-SMc01427-cspA2-SMc01429	2271369-2273946	1353	877	398	86.2	2.52
NC_003047.1	2320405	2321745	SMc04453-SMc01885	2320295-2323401	1341	931	368	64.84	1.98
NC_003047.1	2490400	2491794	SMc01550-SMc01551	2490185-2492595	1395	727	434	74	2.25
NC_003047.1	2520219	2521350	SMc01584-cspA3-SMc01586	2519420-2521351	1132	548	319	62.19	2.19
NC_003047.1	2568888	2569964	clpP2-SMc02721	2568477-2572276	1077	551	324	94.55	2.84
NC_003047.1	2594709	2595884	SMc4457-nolR-SMc01535	2594181-2596067	1176	700	331	60.14	1.91
NC_003047.1	2817244	2818744	SMc02434-hemK1	2817138-2818995	1501	772	497	144.9	2.8
NC_003047.1	2874995	2876623	SMc00705-rpmB-SMc00703-SMc00702	2874231-2877578	1629	940	472	53.67	1.84
NC_003047.1	2916470	2918005	SMc00660-SMc00758-trmU	2916454-2918883	1536	1005	515	81.11	2.51
NC_003047.1	2921139	2923993	SMc00655-ctrA-SMc00653-chpT	2921179-2924432	2855	976	895	61.37	1.94
NC_003047.1	3047145	3049304	SMc04043-cpdR1-ilvD2	3046833-3050897	2160	1713	603	58.05	1.99
NC_003047.1	3084617	3085776	soxB2-rpsU2-SMc03935	3083686-3086532	1160	490	339	75.14	2.47
NC_003047.1	3104646	3105911	SMc02983-SMc02984	3103912-3106531	1266	776	390	51.17	2.44
NC_003047.1	3187314	3189349	SMc03143-SMc03142-SMc03141	3186892-3190356	2036	780	640	94.59	2.54
NC_003047.1	3300653	3301863	SMc02494-SMc02493	3299550-3302230	1211	629	382	59.06	2.5
NC_003047.1	3358123	3360415	SMc03313-SMc03246-SMc05011-SMc03247	3357817-3361038	2293	455	714	95.41	2.47
NC_003047.1	3365762	3368452	SMc03251-proB2-SMc03253	3364892-3368254	2691	1918	993	294.64	3
NC_003047.1	3373137	3375340	SMc03257-SMc03258-SMc03259-SMc04424	3371642-3375554	2204	1038	729	299.87	2.38
NC_003047.1	3378734	3382000	SMc03263-SMc03264-SMc03265	3378930-3381811	3267	626	1130	81.09	1.77
NC_003047.1	3385283	3390468	SMc03268-SMc03269-SMc03754-SMc03272-SMc05012-SMc05013-SMc05014	3384420-3390806	5186	3741	1787	62.81	1.95
NC_003047.1	3411769	3414559	SMc03306-SMc03297-SMc03298	3410552-3415230	2791	851	899	99.17	1.78
NC_003047.1	3436737	3440187	SMc03769-rplU-rpmA-SMc03773	3435808-3440425	3451	1162	1381	56	1.93
NC_003047.1	3464878	3466223	SMc03799-SMc03902-SMc03800	3464220-3466306	1346	650	507	156.22	3.42
NC_003047.1	3526543	3530036	SMc03862-rplS-SMc03864-SMc03865-SMc03866	3526182-3531513	3494	568	1067	72.92	2.11
NC_003047.1	3539938	3541380	SMc03874-SMc03875-SMc03874	3539797-3541499	1443	722	491	105.97	2.32
NC_003047.1	3547408	3549367	phbA-aniA-rpmF-gst8	3546544-3549596	1960	1450	639	125.38	2.25
NC_003047.1	3571881	3573880	SMc03901-opgC-ndvB	3570797-3581799	2000	1419	609	74.94	2.25
NC_003047.1	3645609	3651610	parB-parA-rsmG-mnmG-mnmE-rho	3645114-3652427	6002	4363	2082	67.53	1.87
NC_003047.1	3651816	3653111	rho-SMc02795-hemE	3651162-3654135	1296	724	401	101.8	2.76
NC_003078.1	483017	484232	SMb20469-SMb20470	482210-484386	1216	672	360	60.21	2.26
NC_003078.1	635590	636799	algI-SMb21013	634671-637090	1210	586	369	113.03	2.72
NC_003078.1	716730	718166	SMb21079-SMb21080	716513-718369	1437	633	445	108.15	2.45
NC_003078.1	1059139	1061040	pta-SMb21533-SMb21534	1058537-1063014	1902	1344	660	359.49	7.53
NC_003078.1	1173239	1174774	exoY-exoX-exoU	1172859-1175771	1536	1023	470	121.7	2.31
NC_003078.1	1279553	1280645	SMb20872-allA1	1279468-1280748	1093	516	309	57.33	2.46
NC_003078.1	1330596	1332959	SMb21398-SMb21399-SMb21683-SMb21400-SMb21401-SMb21402	1330313-1333932	2364	1879	624	61.27	2.09
NC_003078.1	1454986	1456142	asnB-SMb20654	1453451-1456380	1157	471	338	85.14	2.5
NC_003078.1	1566544	1567768	SMb20733-SMb20774-nsrA	1566544-1570887	1225	556	408	178.23	3.34
NC_003078.1	1633101	1634213	SMb20614-thiC	1631510-1635797	1113	654	311	62.53	2.12
