# Supplementary material for: Transcription Regulation of Cell Cycle Regulatory Genes Mediated by NtrX to Affect Sinorhizobium meliloti Cell Division
Source: Genes (Basel). 2022 Jun 15;13(6):1066. doi: 10.3390/genes13061066 (PMC9223101; doi:10.3390/genes13061066)
Supplement: Supplementary file 1 [file genes-13-01066-s001.zip › Table S3 DNA oligonucleotides used in this study..xlsx]

## Sheet: Sheet1
Gene	Sequence of the promoter DNA fragments used for EMSA
ntrY	GCGCTTGACTGAGATGCAACACCGTTGCATTTTCGCCACAATGCGTTGCTTGAACCTCGCATAAGCGTCGATTCGCCGGC
ctrA	GCCTCCAAATCAGGCAACGA CTGGATCCGTATCGCGTAAG GATGCCACGACAACCTTGGG CGGCGGAAAAGGGGAAGA
dnaA	CCAGCTAAGCAAGAACGCAAAAAACAAAACCCTTGATTCAACAGGGATTCTCGCCGGACTCGGGGAGCGGGATGC
gcrA	GATTTTTTCGCGCTTCGGAATCGGTATCCGCAAAGCGCCTGCAAACCTTGGTTTTGTTGACATCGC
ftsZ1	TGGGGCAATGGCTGAAAGAAAGTTTCTAGATCGGTCGGCATATCGCCGGACGAGACAGGTGTTCGAGTTTGAAGGAATTGGCCGGCTCGGCAAGGCGGCCAGGGAAAGAGAAGGAACAGGACATGGCCATCAACTTGCAGAAGCCGGACATTACCGAGCTGAAGCCGCGTATCACGGTCTTCGG
	PCR primers
	Forward	Reverse
	RT-qPCR
ntrXq	GAAAACTCAGAGCTGAGACGGAAGT	CATGATACGGCTGTTGGTGGG
ntrYq	CATGGCTCCTATGTCATCACCG	AAGACCGCACGGTCCTCCTG
ftsZ1q	CGCCAATGACAAGACGACC	TGATGGAGATGAGCAGACCCT
minCq	CGCCGATTACGCCGGAGGAG	CACCAGCCGAGACAGCGTAG
pleCq	ATCCGGCTATCATTTCCC	CGTCGATCCCATCTTCAG
chpTq	CCGCGTCAAGCTGCTCCTGAA	TGTGCGTCGACCGCCTCCTCC
gcrAq	CTGACGATCGACCAGGAG	TGCAATAGGGAGAGGCTT
ctrAq	ACACCGATTCTCATCCTTT	CATCTGGTATTCCTTGCCC
dnaAq	AGATGGAAGGGCCGGACTA	GGCGGAAGAGAAGCTGATT
cpdR1q	CGGAACGGCGAATGGAAT	GGGGGAAGCGGTTGAGTG
Smc00218q	GCGGCGCTTCTTCATAT	AGGGGTCGGCGTTGTTC
ccrMq	CTACGAAGCGATGAAGGC	AGAACGGATCAAGCACGA
	ChIP-qPCR
ctrA_C	TTTCGATACACCTTGCCA	TCTTCCCCTTTTCCGCCG
gcrA_C	CGACAGCAAGTTGGGGAA	GTTGGGATGGCGGAATCC
ftsZ1_C	CTGATGATCTACCCTCAG	AAACTCGAACACCTGTCT
ntrY_C	CAGCCGGTCGATCAGACG	GAAAAGTGCTACCCCCAA
dnaA_C	CCGGCACGAGAGTCAACTG	GGCGACGGAAAGCCCAAAG
Gene cloning
PntrX1/2	CCCAAGCTAGACCGGGGGCGAAGATAATTT	GCTCTAGAGCCGATGGCTCGTTATGGGTT
NMF1/R1	GCCTGATCTTCCTGAACATCTGGATGCAGGGAAGC	CCCTGCATCCAGATGTTCAGGAAGATCAGGCGCGG
NMF2/R2	GCCTGATCTTCCTGAACATCTGGATGCAGGGAAGC	CCCTGCATCCAGATGTTCAGGAAGATCAGGCGCGG
PntrXD53E1/2	CCTGCATCCAGATTTCCAGGAAGATCAGGC	GCCTGATCTTCCTGGAAATCTGGATGCAGG
PntrXD53A1/2	CCTGCATCCAGATGGCCAGGAAGATCAGGC	GCCTGATCTTCCTGGCCATCTGGATGCAGG
PntrXD53N1/2	CCTGCATCCAGATGTTCAGGAAGATCAGGC	GCCTGATCTTCCTGAACATCTGGATGCAGG
PctrAp1/2	CATGCCATGGGCATGCGGGTTCTACTGATCGAAGAC	CCGCTCGAGTTCCGGCTCGCGCAGCACGT
PgcrAp1/2	CATGCCATGGGCATGAACTGGACTGACGAGCG	CCGCTCGAGGCGCATGCGCCGGCGCT
Promoter fusion constuction
PctrAp	AACTGCAGATAAGGGAAAGCTGTGAAGGAGA	TCCCCCGGGCATAGTCTTCCCCTTTTCCGC
PgcrAp	AACTGCAGGTCTTCGGCGATCAGCCAAA	CGGGATCCCATCTCTGCACTCCCCGTTC
PdnaAp	AACTGCAGTACGAGGAAGTTTAAGGGTCATTC	CGGGATCCCATCTTGCCGCCTTCCAATTT
